# Supplementary material for: The Influence of Coal Tar Pitches on Thermal Behaviour of a High-Volatile Bituminous Polish Coal
Source: Materials (Basel). 2022 Dec 17;15(24):9027. doi: 10.3390/ma15249027 (PMC9785710; doi:10.3390/ma15249027)
Supplement: Supplementary file 1 [file materials-15-09027-s001.zip]

Archive with 1 entries (1 files):
- materials-2064468-supplementary.pdf
